# Supplementary material for: Tiansi Liquid Modulates Gut Microbiota Composition and Tryptophan–Kynurenine Metabolism in Rats with Hydrocortisone-Induced Depression
Source: Molecules. 2018 Oct 31;23(11):2832. doi: 10.3390/molecules23112832 (PMC6278342; doi:10.3390/molecules23112832)
Supplement: Supplementary file 1 [file molecules-23-02832-s001.zip]

Archive with 4 entries (3 files):
- supplementary file/
- supplementary file/supplementary file 2.docx
- supplementary file/supplementary file 3.xlsx
- supplementary file/supplementary information-edited.docx
