# Supplementary material for: Tiansi Liquid Modulates Gut Microbiota Composition and Tryptophan–Kynurenine Metabolism in Rats with Hydrocortisone-Induced Depression
Source: Molecules. 2018 Oct 31;23(11):2832. doi: 10.3390/molecules23112832 (PMC6278342; doi:10.3390/molecules23112832)
Supplement: Supplementary file 1 [file molecules-23-02832-s001.zip › supplementary file/supplementary file 3.xlsx]

## Sheet: fecal
OTU	P	FC_mean	FC_max	FC_min	FC_med	FM_mean	FM_max	FM_min	FM_med	FT_mean	FT_max	FT_min	FT_med
p__Actinobacteria	0.00918669	0.00267805	0.00341443	0.00131531	0.00708138	0.0095118	0.00534179	0.00564777	0.00285607	0.00301804	0.00527545	0.00178556	0.00260126
p__Bacteroidetes	0.444858	0.212115	0.421314	0.0306318	0.148414	0.304314	0.408557	0.210973	0.303027	0.288177	0.491385	0.208286	0.251622
p__Firmicutes	0.594521	0.745083	0.952049	0.545982	0.795628	0.671682	0.772116	0.57213	0.672339	0.674136	0.760423	0.465226	0.713582
p__Proteobacteria	0.357007	0.0140684	0.0270114	0.00728309	0.0133091	0.00959563	0.0144639	0.00796492	0.00850811	0.0166022	0.0296402	0.00687477	0.0176425
p__Verrucomicrobia	0.612626	0.0143234	0.0628562	0.000245555	0.00189185	0.00848608	0.0206065	0.00172867	0.00640205	0.0138448	0.0546756	0.00155669	0.00372714
f__Bacillaceae	0.00900478	0.00553567	0.00887491	0.0039582	0.00499238	0.00208736	0.00277008	0.00160051	0.00198879	0.0020678	0.00328634	0.000982055	0.00171756
f__Bacteroidaceae	0.00680566	0.0077274	0.014487	0.00362604	0.00535311	0.00201824	0.00288092	0.000791452	0.00225999	0.00261059	0.00357111	0.00120773	0.00242152
f__Bacteroidales_S24-7_group	0.00603608	0.091099	0.126439	0.0222853	0.0963426	0.270633	0.376334	0.189553	0.264419	0.210709	0.25	0.191124	0.19917
f__Coriobacteriaceae	0.00918669	0.00583667	0.00882863	0.00312996	0.00490817	0.00179139	0.00267115	0.000657654	0.00217963	0.00154137	0.002508	0.00107133	0.00130063
f__Lachnospiraceae	0.145148	0.331946	0.692388	0.088822	0.27652	0.135833	0.210815	0.0550576	0.131531	0.260267	0.406692	0.0774805	0.288168
f__Lactobacillaceae	0.145148	0.284737	0.450297	0.132399	0.28989	0.269736	0.428346	0.11782	0.278853	0.410463	0.521984	0.340696	0.409972
f__Prevotellaceae	0.88692	0.106518	0.283788	0.0026709	0.0423338	0.0292029	0.0489062	0.0141472	0.0272087	0.0715135	0.292206	0.00988125	0.0211817
f__Ruminococcaceae	0.618783	0.0780153	0.112219	0.0383107	0.0844864	0.0821638	0.0967483	0.0654493	0.0785516	0.093489	0.131178	0.0682252	0.0857909
f__Verrucomicrobiaceae	0.612626	0.0143234	0.0628562	0.000245555	0.00189185	0.00848608	0.0206065	0.00172867	0.00640205	0.0138448	0.0546756	0.00155669	0.00372714
g__Akkermansia	0.612626	0.0143234	0.0628562	0.000245555	0.00189185	0.00848608	0.0206065	0.00172867	0.00640205	0.0138448	0.0546756	0.00155669	0.00372714
g__Bacteroides	0.00680566	0.0077274	0.014487	0.00362604	0.00535311	0.00201824	0.00288092	0.000791452	0.00225999	0.00261059	0.00357111	0.00120773	0.00242152
g__Fusicatenibacter	0.19593	0.0221999	0.107757	4.17e-05	0.000589333	0.00228853	0.00289279	0.00157835	0.00226525	0.0036998	0.00491028	0.00225362	0.00415117
g__Lachnospiraceae_NK4A136_group	0.379083	0.261253	0.674652	0.0220825	0.224132	0.115292	0.187797	0.0396927	0.108931	0.227179	0.366213	0.0516537	0.252385
g__Lactobacillus	0.145148	0.284737	0.450297	0.132399	0.28989	0.269736	0.428346	0.11782	0.278853	0.410463	0.521984	0.340696	0.409972
g__Lactococcus	0.0121552	0.0190635	0.0289032	0.011083	0.0196144	0.00575615	0.0118718	0.00106701	0.00542397	0.00671147	0.00954198	0.00446389	0.00691862
g__Prevotella_1	0.690734	0.0294571	0.07058	0.000420411	0.0155191	0.00310633	0.0102152	0.000826757	0.00160051	0.00254584	0.0072315	0.000432414	0.00162214
g__Prevotella_9	0.733447	0.066509	0.177638	0.000584258	0.0218053	0.0200714	0.0314943	0.00999208	0.0211268	0.0596623	0.261584	0.00433388	0.00854701
g__Ruminococcaceae_UCG-005	0.0184997	0.00571233	0.0124364	0.000893373	0.00587002	0.0247232	0.0534571	0.00920063	0.0204303	0.0262647	0.0514679	0.0102099	0.0206232
g__Ruminococcaceae_UCG-013	0.0148464	0.00680024	0.0189078	0.00141891	0.00435402	0.00104115	0.00168067	0.000746906	0.000901917	0.00222605	0.00343738	0.000954198	0.00232122
g__Ruminococcaceae_UCG-014	0.0343896	0.0239939	0.0492093	0.0109832	0.021174	0.00995082	0.0144684	0.00512164	0.00977076	0.0103037	0.0176514	0.00629771	0.0101413
g__Ruminococcus_1	0.0652193	0.00521505	0.00949968	0.00125198	0.00510133	0.0154669	0.0198758	0.00832266	0.0178129	0.0186478	0.0358004	0.00424721	0.0214604
g__unidentified	0.00603608	0.113961	0.16149	0.0370169	0.119775	0.284174	0.386897	0.20218	0.278611	0.233562	0.267837	0.218284	0.227277

## Sheet: intestinal
OTU	P	MM_mean	MT_mean	MC_mean	MC_mean	MC_max	MC_min	MC_med	MM_mean	MM_max	MM_min	MM_med	MT_mean	MT_max	MT_min	MT_med
p__Actinobacteria	0.810584	0.0127781	0.00553846	0.00566327	0.00566327	0.0123996	0.00106225	0.00428924	0.0127781	0.0506918	0.000790826	0.00319809	0.00553847	0.00981429	0.00362032	0.00410567
p__Bacteroidetes	0.0773047	0.00563555	0.0136836	0.00936821	0.0093682	0.0129921	0.0050373	0.00981118	0.00563555	0.0148205	0.00134865	0.00339919	0.0136836	0.0208039	0.00797601	0.0111333
p__Firmicutes	0.114178	0.911566	0.726013	0.885865	0.885865	0.970721	0.718351	0.915598	0.911566	0.960682	0.856131	0.916019	0.726013	0.897466	0.525447	0.660805
p__Proteobacteria	0.136695	0.0466421	0.115813	0.0293037	0.0293037	0.0890411	0.00837051	0.0145377	0.0466421	0.0889932	0.0120883	0.0594912	0.115813	0.244258	0.0338718	0.0831137
p__unidentified	0.0184997	0.0188321	0.138311	0.0729695	0.0729695	0.164974	0.0157487	0.0557433	0.0188321	0.0422402	0.00499815	0.0136703	0.138311	0.273213	0.0496843	0.0842856
f__Bacteroidales_S24-7_group	0.0614212	0.00632111	0.00843469	0.00340686	0.00340686	0.00749882	0.00100061	0.00199298	0.00632111	0.0111845	0.00235924	0.00478361	0.00843469	0.0110987	0.00627899	0.00858535
f__Clostridiaceae_1	0.07502	0.120185	0.0221609	0.153337	0.153337	0.690758	0.00768554	0.0132577	0.120185	0.195843	0.058726	0.139086	0.0221609	0.0679056	0.00523037	0.0106348
f__Enterobacteriaceae	0.045502	0.00578992	0.024083	0.00825915	0.00825915	0.0233821	0.00310176	0.00524241	0.00578992	0.0126251	0.00321979	0.00456621	0.024083	0.0581805	0.0108584	0.0139722
f__Lachnospiraceae	0.00373503	0.0187428	0.0288328	0.00572206	0.00572206	0.00897496	0.00113112	0.00526875	0.0187428	0.0227693	0.0151952	0.0187496	0.0288328	0.0489874	0.0205495	0.0236836
f__Lactobacillaceae	0.431711	0.577784	0.680643	0.624941	0.624941	0.876568	0.204164	0.632204	0.577784	0.696829	0.414492	0.680643	0.725754	0.616377	0.677569	0.567454
f__Moraxellaceae	0.0871609	0.00319518	0.0122806	0.00669963	0.00669963	0.0213746	0.00113112	0.0029631	0.00319518	0.00663138	0.00163814	0.00261745	0.0122806	0.0219793	0.00648056	0.00864351
f__unidentified	0.0184997	0.0197568	0.142916	0.0736278	0.0736278	0.1671	0.0158357	0.0557433	0.0197568	0.0434586	0.00660249	0.0142974	0.142916	0.285731	0.0522322	0.0853038
g__Acinetobacter	0.180866	0.00312405	0.0109597	0.00610749	0.00610749	0.0187175	0.00104411	0.0029631	0.00312405	0.00663138	0.00163814	0.00257232	0.0109597	0.0218618	0.00334936	0.00622242
g__Candidatus_Arthromitus	0.0685632	0.113333	0.0208332	0.147328	0.147328	0.673508	0.00712996	0.011178	0.113333	0.167712	0.0580884	0.137974	0.0208332	0.066447	0.00358486	0.00936081
g__Enterococcus	0.0544757	0.00204954	0.0222159	0.000578238	0.000578238	0.00265379	4.25e-05	5.9e-05	0.00204954	0.00288456	0.000318817	0.00214653	0.0222159	0.0980392	0.00182182	0.00233124
g__Lachnospiraceae_NK4A136_group	0.00305798	0.00376566	0.0267304	0.0156936	0.0156936	0.0207331	0.0111918	0.0152394	0.00376566	0.00649504	0.000739581	0.00368268	0.0267304	0.0463853	0.0184472	0.0215092
g__Lactobacillus	0.431711	0.577784	0.680643	0.624941	0.624941	0.876568	0.204164	0.632204	0.577784	0.696829	0.414492	0.567454	0.680643	0.725754	0.616377	0.677569
g__Lactococcus	0.329559	0.0104852	0.0152359	0.00844142	0.00844142	0.0246812	0.00101976	0.00259271	0.0104852	0.0322103	0.00169463	0.00313539	0.0152359	0.0348496	0.00669872	0.0121303
g__Pseudomonas	0.310367	0.00504878	0.0114259	0.0060115	0.0060115	0.019308	0.00110474	0.00166674	0.00504878	0.0120326	0.00129922	0.00212103	0.0114259	0.0277386	0.00415969	0.00692367
g__unidentified	0.0323869	0.0321186	0.17158	0.0837528	0.0837528	0.193611	0.0189681	0.065466	0.0321186	0.0545602	0.021165	0.0275458	0.17158	0.344088	0.0711754	0.101765
